# Supplementary material for: Preclinical Evaluation of the Novel Small-Molecule MSI-N1014 for Treating Drug-Resistant Colon Cancer via the LGR5/β-catenin/miR-142-3p Network and Reducing Cancer-Associated Fibroblast Transformation
Source: Cancers (Basel). 2020 Jun 16;12(6):1590. doi: 10.3390/cancers12061590 (PMC7352915; doi:10.3390/cancers12061590)
Supplement: Supplementary file 1 [file cancers-12-01590-s001.zip]

Archive with 4 entries (3 files):
- Supplementary Files/
- Supplementary Files/Supplementary Table 1-Primer sequences of microRNA.docx
- Supplementary Files/Supplementary Video 1-Wound Healing Assay.rar
- Supplementary Files/20200616-MSI-N1014-Raw WB data_AW.pdf
